# Supplementary material for: Gender-Specific Fine Motor Skill Learning Is Impaired by Myelin-Targeted Neurofibromatosis Type 1 Gene Mutation
Source: Cancers (Basel). 2024 Jan 23;16(3):477. doi: 10.3390/cancers16030477 (PMC10854893; doi:10.3390/cancers16030477)
Supplement: Supplementary file 1 [file cancers-16-00477-s001.zip]

Archive with 1 entries (1 files):
- cancers-2833337-supplementary.pdf
